# Supplementary material for: Home-based lifestyle intervention for breast cancer survivors: A surprising improvement in the quality of life during the first year of COVID-19 pandemic
Source: PLoS One. 2024 Jan 2;19(1):e0296163. doi: 10.1371/journal.pone.0296163 (PMC10760703; doi:10.1371/journal.pone.0296163)
Supplement: S1 Data — (XLSX) [file pone.0296163.s001.xlsx]

## Sheet: Foglio1
ID	01_CL_8183	03_ML_8215	04_PL_8198	05_BS_8186	06_AM_8197	08_VM_8214	09_TC_8181	10_FG_8195	12_MG_8193	13_PM_8191	14_BA_8218	15_VF_8201	16_SR_8192	18_PA_8202	19_TE_8185	20_SG_8196	21_TA_8189	22_CMC_8184	23_CB_8180	24_GN_8216	25_GF_8267	26_UC_8242	27_RE_8244	28_TA_8204	29_SE_8245	30_GD_8250	31_EM_8243	32_VL_8230	33_AA_8246	35_LA_8258
Group (0=control arm; 1=intervention arm)	0	1	0	1	0	1	0	0	1	0	1	0	1	1	0	0	1	0	1	1	0	1	0	0	0	1	1	1	0	1
Year_recruitment	2020	2020	2020	2020	2020	2020	2020	2020	2020	2020	2020	2020	2020	2020	2020	2020	2020	2020	2020	2020	2020	2020	2020	2020	2020	2020	2020	2020	2020	2020
Age	62	39	53	60	50	57	52	53	52	57	62	40	45	51	69	43	60	63	50	51	51	51	39	61	49	61	55	55	54	64
Marital_status (0=single; 1=married; 2=divorced)	1	1	1	1	2	1	1	1	1	0	1	1	1	2	1	1	1	0	0	1	0	1	0	1	1	0	2	1	1	1
Educational_level (0=elementary school; 1=secondary school; 2=university degree)	2	0	2	2	1	2	1	2	2	2	2	2	2	2	1	0	1	0	2	2	1	2	0	2	2	2	1	2	2	2
Working_status (0=employee; 1=sick leave; 2=retired)	0	0	0	0	0	0	0	0	1	0	0	0	0	0	2	0	2	0	0	0	0	0	0	0	0	0	0	0	0	0
Side_BC (1=right; 2=left)	1	1	0	1	1	1	0	0	0	0	0	1	0	1	0	0	0	0	1	1	1	1	0	1	0	1	0	1	0	1
Months_since_diagnosis	12	12	12	12	12	12	11	10	12	12	6	12	12	12	12	12	12	12	9	12	4	4	12	10	4	12	12	12	9	4
Surgery (0=mastectomy; 1=quadrantectomy; 2=lumpectomy)	0	1	0	1	1	1	1	1	1	1	1	1	1	1	1	0	1	1	1	1	2	1	1	1	1	1	1	1	1	1
Chemotherapy (0=yes; 1=no)	0	0	0	0	1	0	0	0	0	1	0	1	1	1	1	0	1	0	1	0	1	1	0	1	1	1	1	1	1	1
Radiotherapy (0=yes; 1=no)	1	0	1	0	0	0	0	0	0	0	0	0	1	0	1	0	0	0	0	0	1	0	0	0	0	0	0	1	0	0
Hormonal_therapy (1=no; 2=tamoxifen; 3=aromatase inhibitors)	1	3	1	3	2	3	3	2	2	1	3	1	3	3	1	2	3	3	2	2	3	2	1	3	2	3	3	3	3	3
T0_Depression_POMS	1.93333	0.133333	0.933333	0	2.53333	0.8	0	1.4	0	0.133333	0.133333	0.266667	0.333333	0.666667	0.133333	0.266667	0.2	1.13333	0.533333	3.86667	#NULL!	0.8	2.53333	1.46667	1.26667	1.46667	1.26667	1.26667	1	0
T0_Anger_POMS	2.08333	0.583333	1.83333	0.0833333	3.25	0.25	0	1.75	0.166667	0.416667	0.416667	0	0.416667	0.416667	0.0833333	0.916667	0.666667	2.33333	0.916667	3.66667	#NULL!	1.5	3.16667	0.916667	2.08333	1.75	2.83333	1.75	2.25	0.166667
T0_Fatigue_POMS	2.14286	0.571429	1	0.428571	3.42857	1.42857	0	1	0	0.857143	0.428571	0.428571	1.14286	1.42857	0.142857	1.14286	1.14286	2	0.857143	3.85714	#NULL!	1.42857	3.5	2	2.14286	2	2	1	2.42857	0.571429
T0_Confusion_POMS	1.57143	1.14286	1.28571	0.285714	2.57143	1	0.142857	1	0.142857	0.857143	1.14286	0.571429	1.42857	0.571429	0.142857	1.71429	1.28571	1.42857	0.857143	3.42857	#NULL!	2	2.57143	1.42857	1.71429	2	1.85714	1	2.14286	0.571429
T0_Strength_POMS	1.75	2.125	2	2.25	2.125	1.25	2.875	2	3	2.125	2	3	2.25	1.25	2.5	2.875	2.25	2.875	2.5	0.125	#NULL!	2.125	2.375	1.375	1.625	1.25	1.875	2.375	1.375	1.125
T0_Anxiety_POMS	2.22222	0.888889	2	0.222222	2.44444	1.44444	0.111111	1.55556	0.555556	0.666667	0.666667	0.222222	1.11111	1	0.666667	0.777778	0.555556	2	0.888889	3.44444	#NULL!	1.44444	2.44444	1.66667	1.33333	1.22222	2.44444	1.44444	1.44444	0.777778
T1_Depression_POMS	0.666667	0.333333	0.866667	0	2.53333	0.2	0.0666667	0.133333	0	0.0666667	0	0.4	0.2	0.2	0	0.0666667	0.266667	0.333333	0.466667	0	0.533333	0.933333	0.0666667	0.333333	0.933333	0.866667	0.866667	0.4	0.133333	0.4
T1_Anger_POMS	1.33333	0.75	2.08333	0.0833333	3.08333	0.166667	0.5	0.583333	0.166667	0.0833333	0	0.5	0.333333	0	0.0833333	0.916667	0.166667	0.833333	0.75	0.75	0.75	1.25	0.25	0.166667	2.08333	0.916667	1.08333	0.5	0.666667	0.833333
T1_Fatigue_POMS	1.71429	0.428571	1.42857	0.142857	3.42857	1.14286	0.571429	1.14286	0.142857	0	0	2.14286	0.571429	0.857143	0	0.571429	1.14286	1.42857	0.571429	0.428571	0.428571	1.57143	0	1.14286	1.57143	1	0.428571	2	0.428571	0.857143
T1_Confusion_POMS	0.857143	0.857143	1.42857	0.285714	3	1.28571	0.142857	0.857143	0.714286	0.571429	0.142857	2	1.28571	1.42857	0.428571	1	1.14286	0.857143	0.857143	1.28571	0.857143	1.57143	0.714286	1.28571	1.28571	1.28571	1.14286	1.42857	1.28571	1.14286
T1_Strenght_POMS	2.5	2.875	2.625	2.75	1.75	1.375	3.375	1.875	3.375	3.125	2.75	1.375	3	2	3.125	2.875	1.375	1.875	2.75	3	3	2.125	3.75	1.125	2.375	1.25	2.75	1	2.875	2
T1_Anxiety_POMS	1.11111	0.777778	2.55556	0.222222	2.88889	0.888889	0.333333	0.888889	0.222222	0.444444	0.111111	1.33333	0.444444	0.888889	0.333333	0.777778	0.888889	1.22222	0.666667	0.888889	1.88889	1.44444	0.111111	0.888889	1.44444	0.777778	1.11111	0.777778	0.888889	0.888889
T2_Depression_POMS	0	0.133333	0.6	0	0.8	0.0666667	0	0	0	0	0.0666667	#NULL!	0.0666667	#NULL!	0.933333	0.0666667	0.0666667	0	1.6	1.53333	0.333333	1.46667	0	0.333333	0.266667	#NULL!	0	0.0666667	0	0.333333
T2_Anger_POMS	0.5	0.166667	1.33333	0.166667	2.08333	0.0833333	0.25	0.166667	0	0.0833333	0.583333	#NULL!	0.0833333	#NULL!	1.83333	0.166667	0.166667	1.16667	1.33333	1.83333	0.75	1.66667	0.25	0.833333	1.25	#NULL!	0.166667	0.166667	0.583333	0.666667
T2_Fatigue_POMS	0.714286	0.714286	1.57143	0.285714	1.85714	1	0.285714	0.285714	0	0	0.142857	#NULL!	0.285714	#NULL!	0.714286	0.285714	0	1.14286	1	2.28571	1	2.14286	0.142857	1.28571	0.857143	#NULL!	0.142857	0.571429	0.428571	0.857143
T2_Confusion_POMS	1	1.14286	1	0.142857	1.28571	1.14286	0.428571	0.428571	0.285714	0.428571	0.285714	#NULL!	0.857143	#NULL!	1	0.714286	0.428571	0.714286	1.14286	3	1.57143	2	0.285714	1.14286	0.571429	#NULL!	0.857143	0.857143	0.571429	0.857143
T2_Strenght_POMS	3.125	1.875	2.25	3	2.75	1.75	3.625	3.75	3.625	3.125	3.375	#NULL!	3.75	#NULL!	1.75	3.5	2.75	2.375	2.125	3.125	2.75	0.875	3.875	1.625	3.125	#NULL!	2.375	2.875	2.25	2.25
T2_Anxiety_POMS	0.777778	0.555556	2.11111	0.111111	1.66667	1.22222	0.111111	0.222222	0.222222	0.333333	0.111111	#NULL!	0.555556	#NULL!	1.55556	0.666667	0.666667	1.66667	1.44444	1.88889	1.77778	2.11111	0.222222	1.55556	0.888889	#NULL!	0.777778	0.555556	0.666667	1
T3_Depression_POMS	0.133333	0.133333	0.4	0	0.8	1.2	0.133333	0	0	0	0	0	0	0.266667	#NULL!	0.266667	#NULL!	0.0666667	0.466667	1.73333	0.933333	0.333333	0	1.4	0.333333	#NULL!	0.0666667	0.0666667	0	0.333333
T3_Anger_POMS	0	0.0833333	1.41667	0	1	1.08333	0.833333	0.333333	0	0	0	0	0.0833333	0.0833333	#NULL!	0.583333	#NULL!	0.25	1.58333	1.75	0.833333	0.416667	0.166667	1.16667	1.08333	#NULL!	0	0	0.166667	0.666667
T3_Fatigue_POMS	0.428571	0.571429	1	0.142857	1.28571	1.71429	0.142857	0.857143	0	0	0	0	0	0.571429	#NULL!	0.857143	#NULL!	0.571429	1.28571	1.57143	0.285714	0.714286	0.285714	1.42857	0.571429	#NULL!	0	0.285714	0.285714	0.857143
T3_Confusion_POMS	0.285714	0.571429	1.14286	0.142857	1	1.57143	0.571429	0.571429	0.428571	0.142857	0.142857	0.428571	0.571429	0.714286	#NULL!	1.28571	#NULL!	0.285714	0.285714	3	1.57143	0.571429	0.857143	1	0.857143	#NULL!	0.285714	0.857143	0.857143	0.857143
T3_Strenght_POMS	2.125	2.25	2.75	3.125	1.75	1.625	2.125	1.75	2.875	2.75	2	2.875	3	1.625	#NULL!	2.625	#NULL!	2.125	2.5	1.75	2.25	0.25	3	1	2.25	#NULL!	2.625	2.125	2.875	2.25
T3_Anxiety_POMS	0.444444	1.44444	2	0.111111	1.11111	1.55556	0.777778	0.777778	0.111111	0.333333	0.111111	0.111111	0.444444	0.666667	#NULL!	1.11111	#NULL!	0.555556	1.11111	1.33333	2.11111	1	0.444444	1	1.33333	#NULL!	0.333333	0.333333	0.444444	1
T0_Fatigue_BFI	4.88889	3	4.33333	1.22222	5.88889	5.22222	0.333333	5	0.888889	0	3.77778	0.333333	3.66667	7	1.55556	2.44444	3.33333	2	2.88889	6.88889	1.66667	4.33333	0	5.55556	2.88889	4.55556	3	3.88889	5.55556	3.33333
T1_Fatigue_BFI	1.66667	1	2.11111	1	4.75	2.77778	0.666667	0.666667	1	0.666667	1.22222	3.88889	1.44444	1.33333	2.11111	2.77778	1.11111	3.44444	2.33333	2.33333	2.55556	1.11111	0.666667	3.33333	2	#NULL!	2.44444	1.55556	1.88889	1.33333
T2_Fatigue_BFI	0.888889	2.55556	1.11111	0.666667	1.44444	1.66667	0.666667	4.33333	0.777778	0.666667	1.11111	1.44444	1.44444	#NULL!	1.11111	1.11111	0.888889	4.88889	2.66667	4.77778	1.88889	6.11111	1.22222	4.77778	1.44444	#NULL!	1.55556	1.11111	1.66667	1.11111
T3_Fatigue_BFI	1.44444	2.33333	1.66667	1.11111	1.33333	3	1.66667	3.33333	1	0.666667	0.888889	1.55556	1.44444	3.88889	1.33333	2.44444	3.44444	6	2.88889	2.44444	1.33333	1.88889	0.888889	3.88889	1.33333	#NULL!	1.22222	1	4.11111	1.22222
T0_Distress_TD	10	3	4	0	8	8	0	6	3	0	2	3	4	4	1	5	3	4	8	8	7	8	3	7	7	4	8	7	7	0
T1_Distress_TD	7	1	3	0	7	4	0	4	1	0	0	3	3	3	0	4	1	4	3	5	3	6	2	6	5	4	5	0	4	0
T2_Distress_TD	6	5	8	1	6	5	4	2	1	1	0	#NULL!	2	#NULL!	2	6	1	7	5	3	8	8	2	5	3	#NULL!	2	1	6	2
T3_Distress_TD	6	4	3	1	4	5	7	6	0	0	0	2	1	1	#NULL!	6	#NULL!	2	1	8	5	5	0	7	5	#NULL!	3	2	0	2
T0_Distress_PDI	2.53846	2.61538	2.23077	1.46154	3.07692	2.84615	1.15385	2.92308	1.46154	1.23077	1.76923	1.69231	2.15385	2.53846	1.69231	1.53846	2	2.69231	2.92308	3	1.92308	2	1.46154	3.07692	2.30769	2.84615	2.15385	2.46154	2.61538	1.69231
T1_Distress_PDI	2.16667	2.23077	2.875	1.61538	3.38462	2.45455	1.61538	2.69231	1.30769	1.38462	1.46154	2.30769	1.84615	1.61538	1.69231	1.84615	2.45455	2.69231	1.92308	1.61538	1.92308	2.15385	1.38462	2.45455	1.84615	2.69231	1.84615	2.53846	1.69231	2.07692
T2_Distress_PDI	2.76923	1.69231	1.92308	1.66667	2.69231	3.07692	1.46154	1.30769	1	1.23077	1.30769	#NULL!	1.76923	#NULL!	2.15385	1.69231	1.69231	1.84615	3	2.53846	1.84615	2.69231	1.07692	2.53846	1.23077	#NULL!	1.92308	1.38462	1.53846	1.92308
T3_Distress_PDI	1.61538	2.07692	2	1.23077	2.15385	3.30769	1.84615	3.23077	1	1.15385	1.23077	1	1.30769	1.76923	#NULL!	2	#NULL!	1.53846	2.23077	2.69231	1.84615	1.69231	1.38462	3.61538	1.61538	#NULL!	1.30769	1.46154	1.30769	1.92308
T0_CRF_VRS	4	3	3	2	4	3	2	4	#NULL!	1	4	2	#NULL!	4	3	#NULL!	4	4	4	5	#NULL!	#NULL!	#NULL!	4	#NULL!	4	4	3	4	4
T1_CRF_VRS	2	3	2	2	4	3	2	2	2	1	1	3	2	2	2	2	1	5	2	2	3	3	1	6	2	#NULL!	1	1	3	2
T2_CRF_VRS	1	3	1	2	4	4	1	4	1	1	3	3	1	#NULL!	3	2	1	5	4	3	2	4	1	4	3	#NULL!	1	3	2	2
T3_CRF_VRS	3	3	3	2	2	4	2	4	2	1	1	1	2	2	2	3	3	3	4	4	1	3	1	4	2	#NULL!	3	3	4	3
T0_Role_FS_EORTC-QLQ-C30	2	1	1	1.5	1	2	1	1	1.5	1	1	1	1.5	1	1	1	1	1	1	3	1	1	1	1.5	1	1	1	1	1	1.5
T0_Emotional_FS_EORTC-QLQ-C30	1.75	1.75	2.25	1	2.25	2	1.75	2.25	1	1	3	1	1.5	1.75	1	1	1.5	2	1.75	2.25	2.25	1.75	1	2.5	1.75	2	1.25	2	2.5	1.5
T0_Cognitive_FS_EORTC-QLQ-C30	2	2	1	1	2	1.5	1	1	1.5	1	1.5	1	2	1	1	1	1.5	1	1	4	1	1	1	2.5	1	2	1	2	4	2
T0_Social_FS_EORTC-QLQ-C30	3	2	2	1	2.5	2	1	3	2	1	1	1	2	1.5	1	1	2	2	1	3	1	2	1	1	1.5	2	1	1	1	1
T0_Fatigue_SS_EORTC-QLQ-C30	1.66667	2.33333	1.66667	1	2	2	1.33333	2	1.33333	1	3	1	2	1.66667	2	1	1	2.66667	1.33333	3.66667	2	1	1.33333	2.33333	1.66667	3	1.33333	1.66667	2.66667	1
T0_GHS_EORTC-QLQ-C30	6	5	5	5	5	4	6	4.5	5	7	3	6	6	4	4.5	5	5	3.5	4.5	3.5	6	3	6.5	5	5	4	4	6	4	5.5
T1_Role_FS_EORTC-QLQ-C30	1	1	1	1	1	2	1	1	1	1	1	1	1	1	1	1	1	1	1	1.5	1	1	1	1	1	1.5	1	1	1	1.5
T1_Emotional_FS_EORTC-QLQ-C30	1.25	2	1.5	1	2.5	1	1	2	1	1	1	1.5	1	2.25	1.25	1.75	1.5	2	1.75	2.5	3	1	1.25	1.5	2.25	2	1.25	1	1.75	1.75
T1_Cognitive_FS_EORTC-QLQ-C30	1	1	1	1	1	1.5	1	1	1	1	1	1.5	1	2	1	1	1.5	1	1	1.5	1	1	1	1.5	1	1.5	1	2	2.5	1.5
T1_Social_FS_EORTC-QLQ-C30	1	1	1	1	1	1	1	1	1	1	1	1	1	1	1	1	1	1	1	1	1	1	1	1	1	1	1	1	1	1
T1_Fatigue_SS_EORTC-QLQ-C30	1	1	1	1	1.66667	1.66667	1	1	1.33333	1	1	1.66667	1	1.33333	1	1.33333	1.33333	1.33333	2	2.66667	1.66667	1	1	2	1.66667	2	1	1.66667	1.33333	1
T1_GHS_EORTC-QLQ-C30	6	6	5	6.5	5	4	6	5	6	6.5	6	#NULL!	6	5.5	6	6	5	5.5	6	3	5.5	6	7	5	4	5	5	6	5.5	5.5
T2_Role_FS_EORTC-QLQ-C30	1	1.5	1	1	1	1.5	1	1	1	1	1	1	1	#NULL!	1	1	1.5	1	1	2.5	1	1	1	1	1	#NULL!	1	1	1	1.5
T2_Emotional_FS_EORTC-QLQ-C30	1	1.75	1.5	1	2	1.25	1	2	1	1	1.25	2.25	1	#NULL!	1.75	1.5	1.25	2.25	1.75	1.75	1.5	2.75	1	2	2	#NULL!	1.25	1.25	1.25	1.75
T2_Cognitive_FS_EORTC-QLQ-C30	1	1.5	1	1	1.5	1.5	1.5	1	1	1	1	1	2	#NULL!	1.5	1.5	1	1.5	1	2.5	1	2	1	1.5	1.5	#NULL!	1	2	1.5	1.5
T2_Social_FS_EORTC-QLQ-C30	1	1	1	1	1	1	1	1	1	1	1	1	1	#NULL!	1	1	1	1	1	1.5	1	1	1	1	1	#NULL!	1	1	1	1
T2_Fatigue_SS_EORTC-QLQ-C30	1.33333	2	1.33333	1	1.66667	2	1	2	1	1	1	1	1	#NULL!	1.66667	1.66667	1.66667	1.66667	1.66667	2	1.33333	2	1	2	1.33333	#NULL!	1	1.66667	1	1.66667
T2_GHS_EORTC-QLQ-C30	6	6	6	6.5	6	4	6.5	4.5	7	7	6.5	5.5	6	#NULL!	6	6.5	5.5	4	5.5	5	6	4.5	6.5	5.5	6.5	#NULL!	6	6	5.5	4.5
T3_Role_FS_EORTC-QLQ-C30	1	1	1	1.5	1	1	1	1	1	1	1	1.5	1	1	1	1.5	2	1	1	3	1	1	1	1	1	#NULL!	1	2	2.5	1
T3_Emotional_FS_EORTC-QLQ-C30	1	1.75	1.5	1	2	1	1.5	1.5	1	1	1	1.25	1	1	1.5	1.75	1.5	2	2	2.25	2.25	1.25	1	2.75	1.75	#NULL!	1.25	1.75	2	1.75
T3_Cognitive_FS_EORTC-QLQ-C30	1.5	1.5	1	1	1	1	1.5	1	1.5	1	1	1	2	1.5	1	1.5	1	1	1	2.5	1	1.5	1	2	1	#NULL!	1	2.5	2.5	1
T3_Social_FS_EORTC-QLQ-C30	1	1	1	1	1	1	1	1	1	1	1	1	1	1	1	1	1	1	1	2.5	1	1	1	1	1	#NULL!	1	1	1	1
T3_Fatigue_SS_EORTC-QLQ-C30	1	1.33333	1	1.33333	1	1.33333	1	1.33333	1	1	1	1.33333	1	1.33333	1	1.66667	1.66667	1.33333	2	1.33333	1	1	1	2	1	#NULL!	1	1.66667	2	1.66667
T3_GHS_EORTC-QLQ-C30	6.5	6	6	6.5	6	5	5	6	6	7	6	6	5.5	6	6	5.5	5	5	5	3	7	5	7	5.5	6.5	#NULL!	6	3	4.5	4.5
